# Supplementary material for: Patient-Level Modeling of Ménière’s Disease vs. Vestibular Migraine: Performance of Speech Discrimination and Caloric-vHIT Dissociation
Source: J Clin Med. 2026 Mar 3;15(5):1908. doi: 10.3390/jcm15051908 (PMC12986367; doi:10.3390/jcm15051908)
Supplement: Supplementary file 1 [file jcm-15-01908-s001.zip]

Archive with 1 entries (1 files):
- jcm-3956183-supplementary.pdf
